# Supplementary material for: Rheological properties and compressive properties of alkali-activated slag-fly ash geopolymer fluid solidified soil
Source: PLoS One. 2026 Jul 10;21(7):e0350229. doi: 10.1371/journal.pone.0350229 (PMC13353964; doi:10.1371/journal.pone.0350229)
Supplement: S1 Data — (ZIP) [file pone.0350229.s001.zip]

Archive with 5 entries (5 files):
- Figure data.xlsx
- Fluidity and compressive strength.opju
- Shearing stress.opju
- Table data.docx
- Viscosity.opju
