# Supplementary material for: Rheological properties and compressive properties of alkali-activated slag-fly ash geopolymer fluid solidified soil
Source: PLoS One. 2026 Jul 10;21(7):e0350229. doi: 10.1371/journal.pone.0350229 (PMC13353964; doi:10.1371/journal.pone.0350229)
Supplement: S1 Data — (ZIP) [file pone.0350229.s001.zip › Figure data.xlsx]

## Sheet: Fig3
Time /s	Shear rate /s-1
30	40
30	0
45	0
46	1
47	1.1
48	1.21
49	1.33
50	1.46
51	1.6
52	1.76
53	1.94
54	2.13
55	2.34
56	2.58
57	2.83
58	3.11
59	3.42
60	3.76
61	4.13
62	4.54
63	4.99
64	5.49
65	6.03
66	6.63
67	7.29
68	8.01
69	8.8
70	9.68
71	10.6
72	11.7
73	12.9
74	14.1
75	15.5
76	17.1
77	18.8
78	20.6
79	22.7
80	24.9
81	27.4
82	30.1
83	33.1
84	36.4
85	40

## Sheet: Fig5
a	Cementitious material content /%	Flow spread diameter /mm
	8	205.06
	10	198.09
	12	177.05
	14	166.88
	16	163.05
b	Water-solid ratio /%	Flow spread diameter /mm
	0.26	133.48
	0.28	145.3
	0.3	168.05
	0.32	197.45
	0.34	242.33
c	Fiber content /‰	Flow spread diameter /mm
	3	192.38
	4	183.35
	5	168.05
	6	151.98
	7	137.44
d	NaOH content /%	Flow spread diameter /mm
	2	177.42
	4	168.05
	6	164.87
	8	159.99
	10	151.34

## Sheet: Fig6
a	A1(X)	A1(Y)	A2(X)	A2(Y)	A3(X)	A3(Y)	A4(X)	A4(Y)	A5(X)	A5(Y)	b	B1(X)	B1(Y)	B2(X)	B2(Y)	B3(X)	B3(Y)	B4(X)	B4(Y)	B5(X)	B5(Y)	c	C1(X)	C1(Y)	C2(X)	C2(Y)	C3(X)	C3(Y)	C4(X)	C4(Y)	C5(X)	C5(Y)	d	D1(X)	D1(Y)	D2(X)	D2(Y)	D3(X)	D3(Y)	D4(X)	D4(Y)	D5(X)	D5(Y)
	1	55.206	1	61.32	1	84.582	1	125.89	1	142.28		1	209.09										1	26.646	1	28.55	1	84.582	1	116.304	1	102.71		1	72.13	1	84.582	1	134.81	1	137.612	1	192.33
	1.1	53.057	1.1	57.181	1.1	86.904	1.1	114.31	1.1	134.78		1.1	193.6										1.1	25.424	1.1	37.542	1.1	86.904	1.1	117.104	1.1	132.56		1.1	76.939	1.1	86.904	1.1	130.33	1.1	140.669	1.1	212.18
	1.21	48.745	1.21	52.868	1.21	81.172	1.21	103.45	1.21	127.37		1.21	170.15										1.21	23.171	1.21	38.808	1.21	81.172	1.21	110.725	1.21	149.03		1.21	71.111	1.21	81.172	1.21	119.37	1.21	132.001	1.21	215.16
	1.33	45.004	1.33	48.024	1.33	73.801	1.33	93.053	1.33	123.5		1.33	152.61										1.33	21.231	1.33	36.683	1.33	73.801	1.33	101.926	1.33	155.02		1.33	64.623	1.33	73.801	1.33	107.59	1.33	121.428	1.33	210.77
	1.46	41.496	1.46	43.885	1.46	66.355	1.46	83.373	1.46	106.01		1.46	131.92										1.46	19.655	1.46	34.238	1.46	66.355	1.46	94.0413	1.46	154.27		1.46	59.048	1.46	66.355	1.46	97.722	1.46	113.211	1.46	202.84
	1.6	38.361	1.6	40.51	1.6	61.951	1.6	76.32	1.6	84.006		1.6	119.93										1.6	17.964	1.6	31.595	1.6	61.951	1.6	85.6904	1.6	148.95		1.6	53.423	1.6	61.951	1.6	88.971	1.6	105.434	1.6	190.69
	1.76	34.164	1.76	37.407	1.76	56.794	1.76	69.469	1.76	68.946		1.76	107.39	1.76	100.63	1.76	84.582	1.76	42.996	1.76	37.142		1.76	16.268	1.76	29.08	1.76	56.794	1.76	78.1974	1.76	138.8		1.76	48.381	1.76	56.794	1.76	80.463	1.76	95.058	1.76	174.72
	1.94	31.412	1.94	33.482	1.94	51.641	1.94	65.189	1.94	65.016		1.94	102.59	1.94	100.04	1.94	86.904	1.94	41.026	1.94	35.84		1.94	14.909	1.94	27.096	1.94	51.641	1.94	71.9293	1.94	129.03		1.94	44.011	1.94	51.641	1.94	73.111	1.94	88.4821	1.94	159.61
	2.13	28.815	2.13	29.718	2.13	46.144	2.13	60.243	2.13	59.15		2.13	99.633	2.13	102.09	2.13	81.172	2.13	37.67	2.13	32.961		2.13	13.52	2.13	25.065	2.13	46.144	2.13	65.7031	2.13	114.86		2.13	39.883	2.13	46.144	2.13	65.456	2.13	79.5461	2.13	137.09
	2.34	26.724	2.34	27.271	2.34	40.773	2.34	53.095	2.34	55.856		2.34	87.145	2.34	95.59	2.34	73.801	2.34	34.197	2.34	30.072		2.34	12.319	2.34	22.572	2.34	40.773	2.34	58.4571	2.34	102.41		2.34	36.25	2.34	40.773	2.34	60.25	2.34	72.1964	2.34	121.06
	2.58	23.376	2.58	24.902	2.58	36.5	2.58	52.143	2.58	53.819		2.58	81.799	2.58	90.32	2.58	66.355	2.58	30.902	2.58	27.202		2.58	11.319	2.58	20.217	2.58	36.5	2.58	51.664	2.58	91.736		2.58	32.746	2.58	36.5	2.58	54.817	2.58	64.7586	2.58	107.42
	2.83	20.608	2.83	22.826	2.83	33.8	2.83	44.906	2.83	45.351		2.83	81.567	2.83	90.98	2.83	61.951	2.83	28.343	2.83	24.488		2.83	10.406	2.83	17.92	2.83	33.8	2.83	47.2326	2.83	82.271		2.83	29.673	2.83	33.8	2.83	49.743	2.83	59.1677	2.83	97.462
	3.11	18.638	3.11	20.613	3.11	31.06	3.11	37.372	3.11	43.665		3.11	81.14	3.11	90.11	3.11	56.794	3.11	26.035	3.11	22.603		3.11	9.527	3.11	16.098	3.11	31.06	3.11	42.7892	3.11	72.31		3.11	26.751	3.11	31.06	3.11	44.85	3.11	53.2582	3.11	87.895
	3.42	16.76	3.42	18.46	3.42	28.697	3.42	33.007	3.42	39.926		3.42	78.301	3.42	90.788	3.42	51.641	3.42	23.941	3.42	20.836		3.42	8.635	3.42	14.631	3.42	28.697	3.42	38.1298	3.42	64.083		3.42	24.153	3.42	28.697	3.42	40.321	3.42	47.6613	3.42	79.565
	3.76	16.587	3.76	17.167	3.76	26.364	3.76	30.084	3.76	36.489		3.76	46.887	3.76	80.199	3.76	46.144	3.76	21.931	3.76	18.895		3.76	7.892	3.76	13.368	3.76	26.364	3.76	34.5703	3.76	56.714		3.76	22.046	3.76	26.364	3.76	36.698	3.76	43.1357	3.76	69.486
	4.13	14.314	4.13	15.66	4.13	23.509	4.13	29.666	4.13	30.985		4.13	42.016	4.13	73.159	4.13	40.773	4.13	20.126	4.13	17.169		4.13	7.2201	4.13	12.379	4.13	23.509	4.13	32.3006	4.13	49.66		4.13	19.828	4.13	23.509	4.13	33.115	4.13	38.8285	4.13	61.445
	4.54	13.085	4.54	14.102	4.54	21.175	4.54	26.952	4.54	28.254		4.54	44.289	4.54	66.448	4.54	36.5	4.54	18.09	4.54	15.657		4.54	6.607	4.54	11.49	4.54	21.175	4.54	29.442	4.54	44.762		4.54	18.084	4.54	21.175	4.54	30.908	4.54	35.7209	4.54	56.143
	4.99	12.41	4.99	12.917	4.99	19.689	4.99	22.471	4.99	28.178		4.99	35.547	4.99	59.596	4.99	33.8	4.99	16.024	4.99	13.878		4.99	6.0011	4.99	10.532	4.99	19.689	4.99	26.4354	4.99	39.686		4.99	16.299	4.99	19.689	4.99	27.575	4.99	31.7094	4.99	50.89
	5.49	11.152	5.49	11.79	5.49	17.786	5.49	21.221	5.49	28.08		5.49	47.412	5.49	53.371	5.49	31.06	5.49	14.429	5.49	12.495		5.49	5.5182	5.49	9.5838	5.49	17.786	5.49	23.8748	5.49	36.555		5.49	14.649	5.49	17.786	5.49	24.912	5.49	29.5608	5.49	47.494
	6.03	9.8786	6.03	10.572	6.03	16.141	6.03	18.772	6.03	21.705		6.03	30.246	6.03	48.474	6.03	28.697	6.03	13.147	6.03	11.432		6.03	4.948	6.03	8.6154	6.03	16.141	6.03	22.323	6.03	33.566		6.03	13.438	6.03	16.141	6.03	22.737	6.03	26.1315	6.03	43.456
	6.63	9.2155	6.63	9.658	6.63	14.943	6.63	16.96	6.63	21.369		6.63	28.622	6.63	43.817	6.63	26.364	6.63	12.107	6.63	10.329		6.63	4.4582	6.63	8.1264	6.63	14.943	6.63	20.3483	6.63	29.201		6.63	12.154	6.63	14.943	6.63	20.769	6.63	23.8146	6.63	40.034
	7.29	8.138	7.29	8.661	7.29	13.459	7.29	15.935	7.29	25.58		7.29	32.606	7.29	39.367	7.29	23.509	7.29	10.787	7.29	9.3833		7.29	4.1033	7.29	7.3046	7.29	13.459	7.29	18.2425	7.29	26.169		7.29	11.036	7.29	13.459	7.29	19.102	7.29	21.6901	7.29	36.262
	8.01	7.6316	8.01	8.0973	8.01	12.045	8.01	15.17	8.01	16.804		8	22.812	8	34.993	8	21.175	8	9.7291	8	8.4571		8	3.7917	8	7.0081	8	12.045	8	16.9967	8	23.996		8	10.066	8	12.045	8	16.92	8	19.5766	8	32.544
	8.81	7.0346	8.8	7.1895	8.8	11.038	8.81	13.897	8.81	20.041		8.8	24.935	8.8	31.934	8.8	19.689	8.8	8.8194	8.8	7.8372		8.8	3.3941	8.8	6.4934	8.8	11.038	8.8	15.6989	8.8	21.673		8.8	9.2075	8.8	11.038	8.8	15.457	8.8	17.8038	8.8	29.381
	9.68	6.3029	9.68	6.6168	9.67	10.129	9.68	12.362	9.68	14.156		9.67	20.213	9.67	28.606	9.67	17.786	9.67	7.993	9.67	6.8955		9.67	3.1535	9.67	5.4997	9.67	10.129	9.67	14.527	9.67	19.955		9.67	8.3662	9.67	10.129	9.67	14.321	9.67	16.3608	9.67	26.917
	10.6	5.6837	10.6	6.017	10.6	9.3382	10.6	11.85	10.6	12.353		10.7	19.337	10.7	25.776	10.7	16.141	10.7	7.2974	10.7	6.3651		10.7	2.8922	10.7	5.0343	10.7	9.3382	10.7	13.0292	10.7	18.273		10.7	7.5693	10.7	9.3382	10.7	12.965	10.7	14.5128	10.7	24.786
	11.7	5.3992	11.7	5.4573	11.7	8.6044	11.7	10.747	11.7	12.847		11.7	20.868	11.7	23.579	11.7	14.943	11.7	6.597	11.7	5.6523		11.7	2.6923	11.7	4.8463	11.7	8.6044	11.7	12.2443	11.7	16.911		11.7	6.8922	11.7	8.6044	11.7	11.913	11.7	13.4676	11.7	21.476
	12.9	5.0126	12.9	4.9624	12.9	7.8608	12.9	9.7415	12.9	11.922		12.8	20.618	12.8	21.643	12.8	13.459	12.8	5.9683	12.8	5.1892		12.8	2.5058	12.8	4.3598	12.8	7.8608	12.8	10.8295	12.8	15.354		12.8	6.2359	12.8	7.8608	12.8	10.611	12.8	12.1979	12.8	19.913
	14.1	4.5014	14.1	4.5218	14.1	7.3053	14.1	9.2271	14.1	10.068		14.1	16.814	14.1	20.004	14.1	12.045	14.1	5.4601	14.1	4.7547		14.1	2.306	14.1	4.3599	14.1	7.3053	14.1	10.0236	14.1	13.894		14.1	5.7224	14.1	7.3053	14.1	9.7412	14.1	10.9302	14.1	18.318
	15.5	4.0578	15.5	4.1362	15.5	6.7446	15.5	8.4319	15.5	9.8576		15.4	16.456	15.4	18.089	15.4	11.038	15.4	4.9047	15.4	4.3258		15.4	2.1415	15.4	4.0132	15.4	6.7446	15.4	9.23735	15.4	12.996		15.4	5.1753	15.4	6.7446	15.4	8.8715	15.4	9.91497	15.4	16.265
	17.1	3.8098	17.1	3.7465	17.1	6.3526	17.1	7.7967	17.1	9.3716		17	13.048	17	16.28	17	10.129	17	4.4418	17	4.0001		17	1.9728	17	3.9894	17	6.3526	17	8.64233	17	11.593		17	4.6652	17	6.3526	17	8.0244	17	9.05705	17	14.405
	18.8	3.4093	18.8	3.4061	18.8	5.9548	18.8	7.4383	18.8	8.8408		18.7	13.533	18.7	14.965	18.7	9.3382	18.7	4.1278	18.7	3.6232		18.7	1.8253	18.7	3.7726	18.7	5.9548	18.7	7.97342	18.7	10.496		18.7	4.2094	18.7	5.9548	18.7	7.2909	18.7	8.46058	18.7	13.004
	20.6	3.1438	20.6	3.1116	20.6	5.3941	20.6	6.7304	20.6	8.665		20.5	11.648	20.5	13.721	20.5	8.6044	20.5	3.7262	20.5	3.3448		20.5	1.6897	20.5	3.4374	20.5	5.3941	20.5	7.23432	20.5	9.5298		20.5	3.8321	20.5	5.3941	20.5	6.6389	20.5	7.77352	20.5	11.491
	22.7	2.8677	22.7	2.8377	22.7	4.9509	22.7	6.0296	22.7	7.108		22.6	9.5656	22.6	12.598	22.6	7.8608	22.6	3.4355	22.6	3.0027		22.6	1.555	22.6	3.0667	22.6	4.9509	22.6	6.54901	22.6	8.3145		22.6	3.4832	22.6	4.9509	22.6	6.1188	22.6	6.99356	22.6	10.179
	24.9	2.6665	24.9	2.5967	24.9	4.6275	24.9	5.8996	24.9	7.2122		24.9	8.6474	24.9	11.52	24.9	7.3053	24.9	3.1538	24.9	2.7577		24.9	1.4024	24.9	2.7628	24.9	4.6275	24.9	5.95249	24.9	7.4156		24.9	3.1703	24.9	4.6275	24.9	5.5866	24.9	6.49831	24.9	9.3224
	27.4	2.4827	27.4	2.3538	27.4	4.2982	27.4	5.4761	27.4	6.3806		27.4	8.3467	27.4	10.464	27.4	6.7446	27.4	2.8989	27.4	2.6556		27.4	1.2776	27.4	2.8549	27.4	4.2982	27.4	5.50566	27.4	6.6266		27.4	2.8816	27.4	4.2982	27.4	5.1974	27.4	5.96869	27.4	8.3217
	30.1	2.2733	30.1	2.1267	30.1	3.9566	30.1	5.1591	30.1	6.6996		30.1	7.5067	30.1	9.64	30.1	6.3526	30.1	2.6661	30.1	2.37		30.1	1.1579	30.1	2.4095	30.1	3.9566	30.1	5.12621	30.1	5.9013		30.1	2.6318	30.1	3.9566	30.1	4.773	30.1	5.54839	30.1	7.6515
	33.1	2.1047	33.1	1.9802	33.1	3.5456	33.1	5.0348	33.1	7.0168		33.1	6.6723	33.1	9.0468	33.1	5.9548	33.1	2.4533	33.1	2.1457		33.1	1.0841	33.1	2.5301	33.1	3.5456	33.1	4.78805	33.1	5.4188		33.1	2.4226	33.1	3.5456	33.1	4.3105	33.1	5.14503	33.1	6.9786
	36.4	2.001	36.4	1.818	36.4	3.3646	36.4	4.1053	36.4	5.1102		36.4	6.0674	36.4	8.1466	36.4	5.3941	36.4	2.2577	36.4	1.9507		36.4	1.0072	36.4	2.0536	36.4	3.3646	36.4	4.4438	36.4	4.9815		36.4	2.2322	36.4	3.3646	36.4	3.9687	36.4	4.82806	36.4	6.3182
	40	1.8546	40	1.6708	40	3.0895	40	3.8342	40	4.6186		40	5.3706	40	7.5259	40	4.9509	40	2.0802	40	1.8032		40	0.95163	40	3.0895	40	4.19073	40	4.5251	40	4.5251		40	2.0389	40	3.0895	40	3.6416	40	4.43312	40	5.7631

## Sheet: Fig7
	A1(X)	A1(Y)	A2(X)	A2(Y)	A3(X)	A3(Y)	A4(X)	A4(Y)	A5(X)	A5(Y)
	1	55.205	1	61.313	1	84.592	1	82.88	1	142.28
	1.1	58.315	1.1	62.849	1.1	95.52	1.1	85.64	1.1	142.15
	1.21	58.892	1.21	63.87	1.21	98.061	1.21	84.99	1.21	143.89
	1.33	59.767	1.33	63.783	1.33	98.007	1.33	93.59	1.33	144.03
	1.46	60.582	1.46	64.064	1.46	96.877	1.46	91.7	1.46	144.74
	1.6	61.556	1.6	65.01	1.6	99.412	1.6	92.46	1.6	144.81
	1.76	60.252	1.76	65.985	1.76	100.18	1.76	92.52	1.76	151.6
	1.94	60.909	1.94	64.922	1.94	100.12	1.94	96.38	1.94	156.03
	2.13	61.411	2.13	63.328	2.13	98.33	2.13	98.4	2.13	158.7
	2.34	62.606	2.34	63.895	2.34	95.515	2.34	104.4	2.34	161.16
	2.58	60.201	2.58	64.124	2.58	93.989	2.58	104.29	2.57	168.57
	2.83	58.318	2.83	64.615	2.83	95.665	2.83	107.11	2.83	168.36
	3.11	58.001	3.11	64.142	3.11	96.645	3.11	111.27	3.11	175.85
	3.42	57.299	3.42	63.116	3.42	98.131	3.42	112.88	3.42	184.92
	3.76	62.335	3.76	64.528	3.76	99.122	3.76	109.11	3.76	189.97
	4.13	59.153	4.13	64.711	4.13	97.175	4.13	110.6	4.13	188.04
	4.54	59.436	4.54	64.06	4.54	96.217	4.54	111.44	4.54	188.3
	4.99	61.983	4.99	64.505	4.99	98.268	4.99	112.16	4.99	190.67
	5.49	61.252	5.49	64.697	5.49	97.601	5.49	119.46	5.49	191.06
	6.03	59.608	6.03	63.774	6.03	97.395	6.03	118.26	6.03	190.78
	6.63	61.088	6.63	64.028	6.63	99	6.63	122.5	6.63	191.74
	7.29	59.301	7.29	63.118	7.29	98.113	7.28	126.07	7.26	192.6
	8.01	61.138	8.01	64.867	8.01	96.528	8.01	121.55	8	193.38
	8.81	61.95	8.8	63.302	8.8	97.181	8.81	122.43	8.77	195.77
	9.68	61.029	9.68	64.066	9.67	97.981	9.68	125.64	9.67	196.92
	10.6	60.479	10.6	64.008	10.6	99.369	10.6	126.09	10.6	191.55
	11.7	63.153	11.7	63.818	11.7	100.65	11.7	125.73	11.7	191.9
	12.9	64.457	12.9	63.798	12.9	101.06	12.9	125.26	12.9	193.68
	14.1	63.605	14.1	63.913	14.1	103.24	14.1	130.41	14.1	193.35
	15.5	63.032	15.5	64.261	15.5	104.74	15.5	130.88	15.5	193.03
	17.1	65.067	17.1	63.967	17.1	108.44	17.1	133.12	17.1	194.31
	18.8	63.991	18.8	63.934	18.8	111.78	18.8	139.61	18.8	195.81
	20.6	64.858	20.6	64.194	20.6	111.31	20.6	138.8	20.6	198.85
	22.7	65.046	22.7	64.347	22.7	112.31	22.7	136.72	22.7	199.18
	24.9	66.468	24.9	64.729	24.9	115.32	24.9	147.05	24.9	199.41
	27.4	68.016	27.4	64.498	27.4	117.75	27.4	150	27.4	199.6
	30.1	68.464	30.1	64.056	30.1	119.17	30.1	155.5	30.1	201.33
	33.1	69.672	33.1	65.554	33.1	117.38	33.1	160.68	33.1	202.06
	36.4	72.82	36.4	66.157	36.4	122.41	36.4	158.41	36.4	205.91
	40	74.185	40	66.836	40	123.55	40	160.44	39.9	204.46

## Sheet: Fig8
	B1(X)	B1(Y)	B2(X)	B2(Y)	B3(X)	B3(Y)	B4(X)	B4(Y)	B5(X)	B5(Y)
	1	209.08	1	100.57	1	84.592	1	42.991	1	37.143
	1.1	210.89	1.1	101.9	1.1	95.52	1.1	45.092	1.1	39.406
	1.21	211.61	1.21	102.77	1.21	98.061	1.21	45.514	1.21	39.826
	1.33	212.7	1.33	103.08	1.33	98.007	1.33	45.419	1.33	39.941
	1.46	213.62	1.46	105.66	1.46	96.877	1.46	45.112	1.46	39.714
	1.6	214.45	1.6	108.08	1.6	99.412	1.6	45.482	1.6	39.291
	1.76	229.4	1.76	116.6	1.76	100.18	1.76	45.923	1.76	39.855
	1.94	230.89	1.94	116.03	1.94	100.12	1.94	46.419	1.94	40.398
	2.13	232.4	2.13	120.9	2.13	98.33	2.13	46.732	2.13	40.279
	2.34	234.13	2.34	121.39	2.34	95.515	2.34	47.154	2.34	40.223
	2.58	240.65	2.58	121.11	2.58	93.989	2.58	46.608	2.58	40.335
	2.83	250.85	2.83	118.7	2.83	95.665	2.83	45.364	2.83	39.287
	3.11	252.47	3.11	126.05	3.11	96.645	3.11	44.895	3.11	38.873
	3.42	257.8	3.42	135.79	3.42	98.131	3.42	44.953	3.42	39.113
	3.76	256.25	3.76	144.7	3.76	99.122	3.76	45.532	3.76	38.822
	4.13	251.62	4.13	142.69	4.13	97.175	4.13	44.58	4.13	38.791
	4.54	251.24	4.54	148.96	4.54	96.217	4.54	44.199	4.54	38.4
	4.99	257.45	4.99	149.43	4.99	98.268	4.99	44.038	4.99	39.144
	5.49	260.15	5.49	156.99	5.49	97.601	5.49	43.859	5.49	37.854
	6.03	262.48	6.03	155.51	6.03	97.395	6.03	44.018	6.03	38.398
	6.63	269.82	6.63	156.3	6.63	99	6.63	43.738	6.63	37.477
	7.29	267.72	7.29	157.78	7.29	98.113	7.29	43.5	7.29	37.828
	8	272.52	8.01	160.3	8.01	96.528	8.01	43.747	8.01	38.097
	8.8	269.37	8.81	159.31	8.8	97.181	8.81	43.195	8.81	38.099
	9.67	265.51	9.68	157.65	9.67	97.981	9.68	43.001	9.68	38.714
	10.7	266.07	10.6	159.22	10.6	99.369	10.6	43.924	10.6	38.546
	11.7	267.31	11.7	160.44	11.7	100.65	11.7	43.583	11.7	39.114
	12.8	267.34	12.9	161.97	12.9	101.06	12.9	44.165	12.9	38.603
	14.1	270.38	14.1	162.75	14.1	103.24	14.1	44.569	14.1	38.962
	15.4	271.06	15.5	162.55	15.5	104.74	15.5	45.029	15.5	41.252
	17	272.01	17.1	164.58	17.1	108.44	17.1	45.52	17.1	40.456
	18.7	272.88	18.8	169.81	18.8	111.78	18.8	46.046	18.8	40.266
	20.5	273.32	20.6	168.09	20.6	111.31	20.6	46.579	20.6	40.251
	22.6	275.98	22.7	170.68	22.7	112.31	22.7	47.172	22.7	40.896
	24.9	275.11	24.9	172.54	24.9	115.32	24.9	47.765	24.9	40.896
	27.4	278.59	27.4	176.14	27.4	117.75	27.4	48.233	27.4	41.071
	30.1	279.82	30.1	177.84	30.1	119.17	30.1	48.765	30.1	40.85
	33.1	279.04	33.1	177.11	33.1	117.38	33.1	49.76	33.1	45.397
	36.4	282.59	36.4	179.85	36.4	122.41	36.4	52.267	36.4	48.64
	39.9	284.44	40	184.1	40	123.55	40	52.986	40	48.099

## Sheet: Fig9
	C1(X)	C1(Y)	C2(X)	C2(Y)	C3(X)	C3(Y)	C4(X)	C4(Y)	C5(X)	C5(Y)
	1	26.645	1	28.548	1	84.592	1	116.476	1	102.7
	1.1	27.945	1.1	41.267	1.1	95.52	1.1	128.902	1.1	145.71
	1.21	27.993	1.21	46.892	1.21	98.061	1.21	133.968	1.21	180.07
	1.33	28.208	1.33	48.722	1.33	98.007	1.33	135.56	1.33	205.89
	1.46	28.69	1.46	49.985	1.46	96.877	1.46	137.472	1.46	225.22
	1.6	28.826	1.6	50.703	1.6	99.412	1.6	137.703	1.6	239.01
	1.76	28.692	1.76	51.299	1.76	100.18	1.76	138.123	1.76	244.82
	1.94	28.907	1.94	52.539	1.94	100.12	1.94	139.665	1.94	250.18
	2.13	28.816	2.13	53.416	2.13	98.33	2.13	140.216	2.13	244.8
	2.34	28.858	2.34	52.902	2.34	95.515	2.34	137.132	2.34	239.88
	2.57	29.145	2.58	52.075	2.58	93.989	2.57	133.217	2.58	236.26
	2.83	29.455	2.83	50.727	2.83	95.665	2.83	133.878	2.83	232.86
	3.11	29.643	3.11	50.103	3.11	96.645	3.11	133.317	3.11	224.97
	3.42	29.533	3.42	50.051	3.42	98.131	3.42	130.584	3.42	219.16
	3.76	29.668	3.76	50.254	3.76	99.122	3.76	130.133	3.76	213.2
	4.13	29.834	4.13	51.156	4.13	97.175	4.13	133.648	4.13	205.21
	4.54	30.01	4.54	52.195	4.54	96.217	4.54	133.918	4.54	203.3
	4.99	29.963	4.99	52.566	4.99	98.268	4.99	132.166	4.99	198.14
	5.49	30.289	5.49	52.579	5.49	97.601	5.49	131.194	5.49	200.62
	6.03	29.851	6.03	51.962	6.03	97.395	6.03	134.829	6.03	202.48
	6.63	29.558	6.62	53.837	6.63	99	6.63	135.149	6.63	193.62
	7.29	29.906	7.29	53.24	7.29	98.113	7.29	133.187	7.29	190.73
	8.01	30.378	8.01	56.16	8.01	96.528	8.01	136.361	8.01	192.24
	8.81	29.888	8.81	57.206	8.8	97.181	8.81	138.454	8.81	190.87
	9.68	30.524	9.68	53.251	9.67	97.981	9.68	140.776	9.68	193.19
	10.6	30.776	10.6	53.575	10.6	99.369	10.6	138.834	10.6	194.47
	11.7	31.488	11.7	56.666	11.7	100.65	11.7	143.41	11.7	197.78
	12.9	32.214	12.9	56.059	12.9	101.06	12.9	139.395	12.9	197.39
	14.1	32.587	14.1	61.602	14.1	103.24	14.1	141.848	14.1	196.35
	15.5	33.266	15.5	62.361	15.5	104.74	15.5	143.63	15.5	201.79
	17.1	33.683	17.1	68.069	17.1	108.44	17.1	147.765	17.1	202.96
	18.8	34.257	18.7	70.728	18.8	111.78	18.8	149.898	18.8	203.02
	20.6	34.859	20.6	70.881	20.6	111.31	20.6	149.527	20.6	203.62
	22.7	35.266	22.7	69.539	22.7	112.31	22.7	148.726	22.7	208.57
	24.9	34.957	24.9	72.879	24.9	115.32	24.9	148.586	24.9	204.85
	27.4	35.007	27.5	75.373	27.4	117.75	27.4	151.089	27.4	211.58
	30.1	34.873	30.1	74.479	30.1	119.17	30.1	154.604	30.1	217.75
	33.1	35.891	33.1	80.65	33.1	117.38	33.1	158.769	33.1	219.39
	36.4	36.65	36.4	78.702	36.4	122.41	36.4	161.943	36.4	221.28
	40	38.064	40	77.008	40	123.55	40	167.87	40	220.02

## Sheet: Fig10
	D1(X)	D1(Y)	D2(X)	D2(Y)	D3(X)	D3(Y)	D4(X)	D4(Y)	D5(X)	D5(Y)
	1	72.142	1	84.592	1	134.82	1	137.348	1	192.34
	1.1	84.572	1.1	95.52	1.1	143.25	1.1	154.32	1.1	233.23
	1.21	85.915	1.21	98.061	1.21	144.25	1.21	159.171	1.21	259.98
	1.33	85.824	1.33	98.007	1.33	142.89	1.33	160.941	1.33	279.92
	1.46	86.207	1.46	96.877	1.46	142.67	1.46	164.941	1.46	296.13
	1.6	85.726	1.6	99.412	1.6	142.78	1.6	168.862	1.6	306.01
	1.76	85.341	1.76	100.18	1.76	141.93	1.76	167.332	1.76	308.2
	1.94	85.331	1.94	100.12	1.94	141.76	1.94	171.222	1.94	309.46
	2.13	84.994	2.13	98.33	2.13	139.5	2.13	169.182	2.13	292.17
	2.34	84.922	2.34	95.515	2.34	141.14	2.34	168.802	2.34	283.6
	2.58	84.326	2.58	93.989	2.57	141.15	2.58	166.432	2.57	276.59
	2.83	83.991	2.83	95.665	2.83	140.79	2.83	167.142	2.83	275.87
	3.11	83.223	3.11	96.645	3.11	139.53	3.11	165.381	3.11	273.48
	3.42	82.588	3.42	98.131	3.42	137.9	3.42	162.681	3.42	272.11
	3.76	82.867	3.76	99.122	3.76	137.96	3.76	161.841	3.76	261.21
	4.13	81.956	4.13	97.175	4.13	136.83	4.13	160.131	4.13	253.89
	4.54	82.142	4.54	96.217	4.54	140.4	4.54	161.921	4.54	254.99
	4.99	81.368	4.99	98.268	4.99	137.66	4.99	158.001	4.99	254.09
	5.49	80.402	5.49	97.601	5.49	136.7	5.49	161.901	5.49	260.66
	6.03	81.063	6.03	97.395	6.03	137.15	6.03	157.33	6.03	262.15
	6.63	80.609	6.63	99	6.63	137.69	6.63	157.61	6.63	265.46
	7.29	80.439	7.29	98.113	7.29	139.26	7.29	157.8	7.29	264.28
	8.01	80.64	8.01	96.528	8.01	135.58	8.01	156.49	8.01	260.72
	8.81	81.08	8.8	97.181	8.81	136.11	8.81	156.51	8.81	258.76
	9.68	80.988	9.67	97.981	9.68	138.64	9.68	158.131	9.68	260.53
	10.6	80.547	10.6	99.369	10.6	137.95	10.6	154.1	10.6	263.74
	11.7	80.614	11.7	100.65	11.7	139.31	11.7	157.23	11.7	261.29
	12.9	80.185	12.9	101.06	12.9	136.41	12.9	156.52	12.9	266.09
	14.1	80.877	14.1	103.24	14.1	137.67	14.1	154.14	14.1	268.89
	15.5	82.4	15.5	104.74	15.5	137.82	15.5	153.77	15.5	272.69
	17.1	82.663	17.1	108.44	17.1	137.03	17.1	154.38	17.1	275.99
	18.8	83.008	18.8	111.78	18.8	136.86	18.8	158.471	18.8	274.07
	20.6	84.066	20.6	111.31	20.6	136.95	20.6	160.071	20.6	277.08
	22.7	84.99	22.7	112.31	22.7	138.76	22.7	158.311	22.7	280.81
	24.9	85.026	24.9	115.32	24.9	139.26	24.9	161.631	24.9	282.41
	27.4	85.956	27.4	117.75	27.4	142.41	27.4	163.221	27.4	282.99
	30.1	86.263	30.1	119.17	30.1	143.74	30.1	166.762	30.1	283.42
	33.1	87.201	33.1	117.38	33.1	142.71	33.1	169.982	33.1	284.05
	36.4	88.227	36.4	122.41	36.4	144.42	36.4	175.313	36.4	285.92
	40	88.553	40	123.55	40	145.66	40	176.973	40	286.52

## Sheet: Fig11
	X	Y	yEr±
	8	0.79	0.06
	10	0.95	0.08
	12	1.19	0.11
	14	1.34	0.09
	16	1.75	0.12

## Sheet: Fig13
	X	Y	yEr±
	0.26	1.06	0.0987
	0.28	1.17	0.12
	0.3	1.19	0.11
	0.32	1.02	0.088
	0.34	0.83	0.082

## Sheet: Fig15
	X	Y	yEr±
	3	0.94	0.083
	4	1.07	0.096
	5	1.19	0.11
	6	1.16	0.102
	7	0.87	0.04

[truncated: 1 more sheets: Fig17]
